# Supplementary material for: Systematic evolution of bZIP transcription factors in Malvales and functional exploration of AsbZIP14 and AsbZIP41 in Aquilaria sinensis
Source: Front Plant Sci. 2023 Aug 30;14:1243323. doi: 10.3389/fpls.2023.1243323 (PMC10499555; doi:10.3389/fpls.2023.1243323)
Supplement: Supplementary file 5 [file Table_1.xlsx]

## Sheet: S Table 1
Table S1. Sequences of specific primers used for real-time quantitative PCR.
Gene Name	Sense Primer	Antisense Primer
AsbZIP14	GATGCGCTCTCTCAAGGAATAG	GCAGCCACTTGAGACCTATAAT
AsbZIP33	CTTCCGTTCATCTGAGCTTCT	GGACTGCTGTAGGTTGCTAAT
AsbZIP34	AAGAGGCCCAACTTCTGATAAA	TTTCCTCAGACGGCTCTTTC
AsbZIP41	GTACGGTCATTGGGTTGAAGA	CCATGCCACCATCTACAAGTAT
AsbZIP47	GGCTTCCGTTCATCAGAGATT	TCTGCCTGTTGGGATGATTG
AsbZIP49	GATGAGGCCTCCAACTCTTAAC	GCCGGACTGCTAGAAACTAATC
AsbZIP58	TGTCGCTGTTCTGGCTAATAA	GGAACATCACCTCTCCTGTATC
AsHistone	GTACCGCTACCGGAGGGAAGTTGAAGA	CTTCTTGGGCGACTTGGTAGCCTTGGT

## Sheet: S Table 2
Table S2. Sequences of specific primers used for gene cloning.
Gene Name	Sense Primer	Antisense Primer
AsPKS3	GGCCGCCACTGTCCCTGGTT	CCTAGTTAAGTACTCTTGCGG
AsPKS4	TTTGTATCTTTTGAGTACTTT	GACCGTAGATTAGCTAGGCTC
AsPKS6	TTGATGAACGAGGGAGAT	TATATATGTGTATAAAAAATT
AsPKS8	CGAGTCCGACTAGGAATGTTATG	TGCTGCTAGAGGTTGTAAAGG
AsPKS9	ACTCATTTGACCCACTAGTCAC	AGCAATGGCGGAGTTCTT
AsbZIP14	ATGAGTTCTCCATCAACTCAACTG	TTAGGTAGGCTCATGAGGGC
AsbZIP41	ATGCTTTGGAGAATGAGTCTGA	CTAAGCAGGTTCATGGGGAC

## Sheet: S Table 3
Table S3. AsbZIP sequences.
Gene Name	Gene ID in Genome
AsbZIP01	evm.model.Scaffold6.69
AsbZIP02	evm.model.Scaffold6.197
AsbZIP03	evm.model.Scaffold6.232
AsbZIP04	evm.model.Scaffold6.284
AsbZIP05	evm.model.Scaffold6.343
AsbZIP06	evm.model.Scaffold9.514
AsbZIP07	evm.model.Scaffold41.134
AsbZIP08	evm.model.Scaffold135.38
AsbZIP09	evm.model.Scaffold4.72
AsbZIP10	evm.model.Scaffold122.16
AsbZIP11	evm.model.Scaffold35.12
AsbZIP12	evm.model.Scaffold267.4
AsbZIP13	evm.model.Scaffold20.146
AsbZIP14	evm.model.Scaffold25.139
AsbZIP15	evm.model.Scaffold294.26
AsbZIP16	evm.model.Scaffold294.8
AsbZIP17	evm.model.Scaffold2.64
AsbZIP18	evm.model.Scaffold2.100
AsbZIP19	evm.model.Scaffold2.254
AsbZIP20	evm.model.Scaffold2.353
AsbZIP21	evm.model.Scaffold2.554
AsbZIP22	evm.model.Scaffold70.24
AsbZIP23	evm.model.Scaffold257.55
AsbZIP24	evm.model.Scaffold235.68
AsbZIP25	evm.model.Scaffold10.389
AsbZIP26	evm.model.Scaffold27.79
AsbZIP27	evm.model.Scaffold54.71
AsbZIP28	evm.model.Scaffold446.12
AsbZIP29	evm.model.Scaffold4.147
AsbZIP30	evm.model.Scaffold79.16
AsbZIP31	evm.model.Scaffold445.2
AsbZIP32	evm.model.Scaffold445.3
AsbZIP33	evm.model.Scaffold252.12
AsbZIP34	evm.model.Scaffold64.58
AsbZIP35	evm.model.Scaffold23.68
AsbZIP36	evm.model.Scaffold23.161
AsbZIP37	evm.model.Scaffold23.253
AsbZIP38	evm.model.Scaffold23.319
AsbZIP39	evm.model.Scaffold28.63
AsbZIP40	evm.model.Scaffold28.146
AsbZIP41	evm.model.Scaffold1.533
AsbZIP42	evm.model.Scaffold1.342
AsbZIP43	evm.model.Scaffold1.123
AsbZIP44	evm.model.Scaffold121.14
AsbZIP45	evm.model.Scaffold4.222
AsbZIP46	evm.model.Scaffold68.86
AsbZIP47	evm.model.Scaffold101.140
AsbZIP48	evm.model.Scaffold18.375
AsbZIP49	evm.model.Scaffold18.16
AsbZIP50	evm.model.Scaffold192.66
AsbZIP51	evm.model.Scaffold178.27
AsbZIP52	evm.model.Scaffold178.3
AsbZIP53	evm.model.Scaffold15.103
AsbZIP54	evm.model.Scaffold29.250
AsbZIP55	evm.model.Scaffold7.106
AsbZIP56	evm.model.Scaffold7.303
AsbZIP57	evm.model.Scaffold8.5
AsbZIP58	evm.model.Scaffold8.502
AsbZIP59	evm.model.Scaffold31.203
AsbZIP60	evm.model.Scaffold255.4
AsbZIP61	evm.model.Scaffold206.21
AsbZIP62	evm.model.Scaffold21.302

## Sheet: S Table 4
Table S4. The statistical numbers and duplicate types of bZIPs in twelve plants.
	Dispersed	Proximal	Singleton	Tandem	WGD or segmental	Total
D. turbinatus	9	4	3	0	91	107
H. hainanensis	13	1	4	0	85	103
H. cannabinus	22	1	4	5	140	172
G. raimondii	23	2	3	3	89	120
D. zibethinus	6	1	0	130	114	251
T. cacao	19	2	9	0	28	58
C. capsularis	20	2	9	0	15	46
C. olitorius	23	0	6	0	12	41
A.sinensis	22	0	6	2	32	62
A.thaliana	13	3	8	17	37	78
V.vinifera	34	0	4	0	30	68
A.trichopoda	37	0	5	2	0	44

## Sheet: S Table 5
Table S5 Information regarding the bZIP gene family in A. sinensis.
Sequence ID	Number of Amino Acid	Molecular Weight	Theoretical pI	Instability Index	Aliphatic Index	Grand Average of Hydropathicity	Subcellular location
AsbZIP01	249	27344.8	8.61	60.37	74.82	-0.76	nucl
AsbZIP02	581	63414.7	6.46	65.41	62.17	-0.756	nucl
AsbZIP03	147	16322.2	5.79	61.64	68.5	-0.601	nucl
AsbZIP04	375	42130.2	7.91	56.86	64.8	-1.015	nucl
AsbZIP05	399	42995.6	9.51	42.27	70.7	-0.483	nucl
AsbZIP06	362	39002.4	5.6	49.76	70.19	-0.564	nucl
AsbZIP07	187	21878.4	5.36	63.83	80.75	-0.808	nucl
AsbZIP08	130	15262.5	6.91	78.08	76.54	-0.789	nucl
AsbZIP09	166	19423.9	5.35	33.25	71.08	-0.94	nucl
AsbZIP10	199	22914.8	6.3	67.5	79.45	-0.662	nucl
AsbZIP11	211	24027.9	9.17	58.11	63.79	-0.789	nucl
AsbZIP12	411	44437.9	9.6	52.95	65.04	-0.63	nucl
AsbZIP13	403	45035	9.24	57.36	72.33	-0.691	nucl
AsbZIP14	481	54385.7	7.01	50.9	86.03	-0.377	nucl
AsbZIP15	338	37859.3	7.21	47.9	71.36	-0.767	nucl
AsbZIP16	301	33143.2	5.7	63.79	69.3	-0.705	nucl
AsbZIP17	568	61517.2	6.01	59.69	58.29	-0.819	nucl
AsbZIP18	245	27141.8	9.41	60.75	81.59	-0.441	nucl
AsbZIP19	403	43013.3	9.24	51.16	65.11	-0.608	nucl
AsbZIP20	150	17281.5	8.66	62.36	79.47	-0.755	nucl
AsbZIP21	291	32325.4	6.02	51.89	80.58	-0.66	nucl
AsbZIP22	189	21238.9	9.12	79.13	81.11	-0.699	nucl
AsbZIP23	142	15961	9.34	64.9	81.06	-0.884	nucl
AsbZIP24	425	45905.9	5.87	58.66	65.29	-0.707	nucl
AsbZIP25	663	72336.1	6.07	46.92	68.13	-0.506	E.R.
AsbZIP26	179	20765	5.5	49.81	71.84	-0.88	nucl
AsbZIP27	259	28519.9	5.94	28.92	73.47	-0.606	nucl
AsbZIP28	305	34002.6	8.61	58.2	83.44	-0.54	nucl
AsbZIP29	261	29282.8	8.75	45.58	77.74	-0.73	nucl
AsbZIP30	370	40516.2	5.65	59.31	68.68	-0.671	nucl
AsbZIP31	228	26079.9	10.13	50.17	73.16	-0.666	nucl
AsbZIP32	159	18042.6	8.39	48.19	76.92	-0.717	chlo
AsbZIP33	336	37502.2	8.92	55.22	83.18	-0.55	nucl
AsbZIP34	510	56508.4	6.77	61.74	72.37	-0.588	nucl
AsbZIP35	164	17899.8	9.29	57.81	68.48	-1.018	nucl
AsbZIP36	284	32071.2	4.77	60.2	81.73	-0.584	nucl
AsbZIP37	179	19797.1	10.69	59.49	62.35	-0.792	nucl
AsbZIP38	153	17024	8.96	52.49	73.33	-0.635	nucl
AsbZIP39	268	29075.5	6.15	40.11	63.4	-0.628	nucl
AsbZIP40	247	27854.3	9.18	68.5	68.74	-0.965	nucl
AsbZIP41	422	47660.9	7.11	48.08	76.33	-0.526	nucl
AsbZIP42	185	21297.9	9.49	72.25	69.57	-0.855	nucl
AsbZIP43	470	49807.2	5.88	59.34	58.68	-0.615	nucl
AsbZIP44	296	32192.8	6.66	62.37	65.74	-0.732	nucl
AsbZIP45	410	43977.9	6.64	64.12	69.8	-0.582	nucl
AsbZIP46	275	29723.3	8.66	67.97	77.71	-0.602	nucl
AsbZIP47	272	29910.8	9.01	65.58	74.26	-0.66	nucl
AsbZIP48	469	51455.7	9.11	56.3	80.77	-0.476	nucl
AsbZIP49	314	34741.9	6.12	48.3	76.56	-0.631	nucl
AsbZIP50	452	49823.5	6.88	68.26	76.68	-0.471	nucl
AsbZIP51	505	55322.6	9.32	55.93	69.78	-0.676	nucl
AsbZIP52	503	55985.6	6.82	54.5	66.74	-0.75	nucl
AsbZIP53	215	23566.2	6.2	42.33	66.7	-0.731	nucl
AsbZIP54	402	42781.4	5.97	58.28	53.26	-0.809	nucl
AsbZIP55	396	42299.9	8.45	55.59	50.86	-0.914	nucl
AsbZIP56	145	16481.7	5.61	62.96	85.38	-0.614	nucl
AsbZIP57	434	47040.9	5.67	63.32	66.59	-0.702	nucl
AsbZIP58	245	27832.1	5.81	64.74	79.22	-0.687	nucl
AsbZIP59	445	49309.2	5.75	48.86	80.27	-0.445	nucl
AsbZIP60	145	16235.5	6.32	52.62	81.45	-0.526	nucl
AsbZIP61	376	40385.8	6	57.04	62.34	-0.845	nucl
AsbZIP62	288	31459.6	5.73	70.91	66.18	-0.739	nucl

## Sheet: S Table 6
Table S6. Detailed information regarding the conserved domains and motifs of AsbZIPs.
Query	Hit type	PSSM-ID	From	To	E-Value	Bitscore	Accession	Short name	Incomplete	Superfamily
AsbZIP15	superfamily	400781	156	227	0.0064162	36.8323	cl25514	ATG16 superfamily	N	-
AsbZIP54	superfamily	400781	304	375	0.000394288	40.6843	cl25514	ATG16 superfamily	N	-
AsbZIP55	superfamily	400781	251	322	6.65101e-07	49.1586	cl25514	ATG16 superfamily	N	-
AsbZIP61	superfamily	400781	236	304	0.00504806	37.6027	cl25514	ATG16 superfamily	N	-
AsbZIP17	superfamily	224117	387	521	0.00272618	40.8532	cl34174	Smc superfamily	C	-
AsbZIP24	superfamily	224117	159	317	0.000158727	43.9348	cl34174	Smc superfamily	NC	-
AsbZIP43	superfamily	224117	392	444	0.00348842	40.0828	cl34174	Smc superfamily	NC	-
AsbZIP43	superfamily	224117	335	454	0.00647068	38.9272	cl34174	Smc superfamily	N	-
AsbZIP49	superfamily	224117	182	291	0.0020672	39.6976	cl34174	Smc superfamily	NC	-
AsbZIP49	superfamily	224117	194	286	0.00508704	38.542	cl34174	Smc superfamily	NC	-
AsbZIP54	superfamily	224117	304	390	0.00145237	40.8532	cl34174	Smc superfamily	NC	-
AsbZIP55	superfamily	224117	251	327	0.00198531	40.468	cl34174	Smc superfamily	NC	-
AsbZIP56	superfamily	224117	34	116	0.00802339	35.4604	cl34174	Smc superfamily	NC	-
AsbZIP61	superfamily	224117	232	363	0.000154155	43.9348	cl34174	Smc superfamily	NC	-
AsbZIP43	superfamily	274009	379	444	0.000379216	43.1327	cl37070	SMC_prok_A superfamily	NC	-
AsbZIP28	superfamily	274008	181	269	0.00335526	38.8843	cl37069	SMC_prok_B superfamily	NC	-
AsbZIP43	superfamily	274008	389	454	0.00691138	38.8843	cl37069	SMC_prok_B superfamily	NC	-
AsbZIP45	superfamily	403631	272	399	8.40431e-34	122.218	cl13879	bZIP_C superfamily	-	-
AsbZIP46	superfamily	403631	137	264	7.58647e-35	121.833	cl13879	bZIP_C superfamily	-	-
AsbZIP57	superfamily	403631	309	396	1.5988e-18	81.0014	cl13879	bZIP_C superfamily	C	-
AsbZIP14	superfamily	404940	283	358	4.75535e-34	122.648	cl16653	DOG1 superfamily	-	-
AsbZIP33	superfamily	404940	130	205	1.24166e-39	134.204	cl16653	DOG1 superfamily	-	-
AsbZIP34	superfamily	404940	286	360	1.74272e-39	137.67	cl16653	DOG1 superfamily	-	-
AsbZIP41	superfamily	404940	224	298	1.27376e-37	131.122	cl16653	DOG1 superfamily	-	-
AsbZIP48	superfamily	404940	266	341	1.76178e-39	136.9	cl16653	DOG1 superfamily	-	-
AsbZIP50	superfamily	404940	250	324	1.22031e-37	131.507	cl16653	DOG1 superfamily	-	-
AsbZIP59	superfamily	404940	244	318	6.14033e-39	134.974	cl16653	DOG1 superfamily	-	-
AsbZIP02	superfamily	368498	436	568	0.00247614	40.8797	cl37733	MAD superfamily	NC	-
AsbZIP17	superfamily	368498	419	532	0.00180858	41.2649	cl37733	MAD superfamily	NC	-
AsbZIP54	superfamily	368498	292	383	0.00246448	40.1093	cl37733	MAD superfamily	NC	-
AsbZIP43	superfamily	400228	1	92	1.68168e-31	116.305	cl06693	MFMR superfamily	-	-
AsbZIP54	superfamily	400228	1	96	6.33345e-33	119.001	cl06693	MFMR superfamily	-	-
AsbZIP55	superfamily	400228	1	93	1.30468e-34	123.238	cl06693	MFMR superfamily	-	-
AsbZIP61	superfamily	400228	1	78	2.68812e-28	106.29	cl06693	MFMR superfamily	-	-
AsbZIP02	superfamily	236798	432	572	0.002808	40.8077	cl35973	PRK10929 superfamily	C	-
AsbZIP06	superfamily	236798	224	348	0.00849949	38.1113	cl35973	PRK10929 superfamily	C	-
AsbZIP17	superfamily	236798	415	556	9.87286e-05	45.4301	cl35973	PRK10929 superfamily	C	-
AsbZIP49	superfamily	236798	200	286	0.00793759	37.7261	cl35973	PRK10929 superfamily	C	-
AsbZIP49	superfamily	223496	194	296	0.00597404	38.2027	cl33865	SbcC superfamily	NC	-
AsbZIP52	superfamily	223496	133	213	0.000659547	42.4399	cl33865	SbcC superfamily	NC	-
AsbZIP54	superfamily	223496	304	378	0.00498792	38.9731	cl33865	SbcC superfamily	NC	-
AsbZIP55	superfamily	223496	251	323	0.000302579	42.8251	cl33865	SbcC superfamily	NC	-
AsbZIP17	superfamily	416309	434	492	0.00729592	35.3136	cl11531	ZapB superfamily	-	-
AsbZIP30	superfamily	416309	197	261	0.00796693	34.5432	cl11531	ZapB superfamily	-	-
AsbZIP43	superfamily	416309	402	440	0.000175968	40.0667	cl11531	ZapB superfamily	NC	-
AsbZIP54	superfamily	416309	330	377	0.00396256	35.6988	cl11531	ZapB superfamily	N	-
AsbZIP55	superfamily	416309	277	311	0.00776391	34.9284	cl11531	ZapB superfamily	N	-
AsbZIP43	superfamily	424092	396	423	0.00632436	34.8327	cl40461	ZIP_TSC22D-like superfamily	N	-
AsbZIP54	superfamily	424092	350	378	0.000463299	37.9143	cl40461	ZIP_TSC22D-like superfamily	N	-
AsbZIP55	superfamily	424092	277	304	0.00734672	34.4475	cl40461	ZIP_TSC22D-like superfamily	N	-
AsbZIP01	superfamily	419672	169	218	3.31204e-21	83.5164	cl21462	bZIP superfamily	-	-
AsbZIP02	superfamily	419672	427	476	1.92495e-23	93.0232	cl21462	bZIP superfamily	-	-
AsbZIP03	superfamily	419672	32	82	1.21533e-18	74.1073	cl21462	bZIP superfamily	-	-
AsbZIP04	superfamily	419672	235	283	3.01991e-16	71.8372	cl21462	bZIP superfamily	-	-
AsbZIP05	superfamily	419672	321	368	2.30075e-24	94.6872	cl21462	bZIP superfamily	-	-
AsbZIP06	superfamily	419672	215	264	1.29537e-22	89.1712	cl21462	bZIP superfamily	-	-
AsbZIP07	superfamily	419672	83	134	2.01364e-18	74.4925	cl21462	bZIP superfamily	-	-
AsbZIP08	superfamily	419672	11	60	4.35824e-13	59.0846	cl21462	bZIP superfamily	-	-
AsbZIP09	superfamily	419672	118	166	2.59867e-08	47.6928	cl21462	bZIP superfamily	-	-
AsbZIP10	superfamily	419672	85	136	2.69669e-18	74.4925	cl21462	bZIP superfamily	-	-
AsbZIP11	superfamily	419672	141	186	2.70608e-21	82.746	cl21462	bZIP superfamily	-	-
AsbZIP12	superfamily	419672	334	388	1.24602e-25	98.154	cl21462	bZIP superfamily	-	-
AsbZIP13	superfamily	419672	284	331	4.44975e-23	91.2204	cl21462	bZIP superfamily	-	-
AsbZIP14	superfamily	419672	197	249	4.06579e-22	89.2807	cl21462	bZIP superfamily	-	-
AsbZIP15	superfamily	419672	156	205	1.33838e-22	88.786	cl21462	bZIP superfamily	-	-
AsbZIP16	superfamily	419672	221	267	1.2481e-15	69.6492	cl21462	bZIP superfamily	-	-
AsbZIP17	superfamily	419672	410	461	9.20888e-24	94.1788	cl21462	bZIP superfamily	-	-
AsbZIP18	superfamily	419672	26	77	8.79564e-22	84.8929	cl21462	bZIP superfamily	-	-
AsbZIP19	superfamily	419672	325	379	3.23455e-27	102.391	cl21462	bZIP superfamily	-	-
AsbZIP20	superfamily	419672	63	114	8.36599e-14	61.781	cl21462	bZIP superfamily	-	-
AsbZIP21	superfamily	419672	95	146	3.70334e-19	78.7708	cl21462	bZIP superfamily	-	-
AsbZIP22	superfamily	419672	107	150	4.05659e-15	66.0182	cl21462	bZIP superfamily	-	-
AsbZIP23	superfamily	419672	79	120	1.23416e-10	53.347	cl21462	bZIP superfamily	-	-
AsbZIP24	superfamily	419672	228	277	1.07306e-25	98.416	cl21462	bZIP superfamily	-	-
AsbZIP25	superfamily	419672	157	208	3.71748e-22	89.5558	cl21462	bZIP superfamily	-	-
AsbZIP26	superfamily	419672	81	132	4.81055e-18	73.3369	cl21462	bZIP superfamily	-	-
AsbZIP27	superfamily	419672	90	141	4.64194e-11	56.7849	cl21462	bZIP superfamily	-	-
AsbZIP28	superfamily	419672	179	226	5.49286e-15	67.9852	cl21462	bZIP superfamily	-	-
AsbZIP29	superfamily	419672	192	246	1.93941e-14	65.7972	cl21462	bZIP superfamily	-	-
AsbZIP30	superfamily	419672	173	222	1.5499e-23	91.8676	cl21462	bZIP superfamily	-	-
AsbZIP31	superfamily	419672	103	153	2.69629e-14	64.9036	cl21462	bZIP superfamily	-	-
AsbZIP32	superfamily	419672	50	100	9.61229e-10	51.4216	cl21462	bZIP superfamily	-	-
AsbZIP33	superfamily	419672	48	100	4.5022e-20	82.3471	cl21462	bZIP superfamily	-	-
AsbZIP34	superfamily	419672	205	257	1.30598e-22	90.8215	cl21462	bZIP superfamily	-	-
AsbZIP35	superfamily	419672	90	141	1.40976e-16	69.1402	cl21462	bZIP superfamily	-	-
AsbZIP36	superfamily	419672	129	180	7.78365e-15	67.2142	cl21462	bZIP superfamily	-	-
AsbZIP37	superfamily	419672	109	162	6.29302e-18	73.116	cl21462	bZIP superfamily	-	-
AsbZIP38	superfamily	419672	32	82	1.26762e-19	76.8037	cl21462	bZIP superfamily	-	-
AsbZIP39	superfamily	419672	84	150	4.44178e-12	59.8851	cl21462	bZIP superfamily	-	-
AsbZIP40	superfamily	419672	167	214	4.53846e-19	77.7384	cl21462	bZIP superfamily	-	-
AsbZIP41	superfamily	419672	138	190	2.78639e-22	89.2807	cl21462	bZIP superfamily	-	-
AsbZIP42	superfamily	419672	99	146	1.11913e-18	75.2629	cl21462	bZIP superfamily	-	-
AsbZIP43	superfamily	419672	386	436	7.69299e-11	57.5739	cl21462	bZIP superfamily	N	-
AsbZIP44	superfamily	419672	154	204	9.92503e-25	93.7936	cl21462	bZIP superfamily	-	-
AsbZIP45	superfamily	419672	206	257	1.32752e-05	42.1358	cl21462	bZIP superfamily	-	-
AsbZIP46	superfamily	419672	71	122	1.66778e-05	41.3654	cl21462	bZIP superfamily	-	-
AsbZIP47	superfamily	419672	213	256	6.86048e-07	45.3816	cl21462	bZIP superfamily	-	-
AsbZIP48	superfamily	419672	184	236	2.0316e-21	86.9695	cl21462	bZIP superfamily	-	-
AsbZIP49	superfamily	419672	195	244	6.86364e-23	89.1712	cl21462	bZIP superfamily	-	-
AsbZIP50	superfamily	419672	172	205	1.63661e-14	67.7095	cl21462	bZIP superfamily	C	-
AsbZIP51	superfamily	419672	419	466	2.39188e-21	86.9832	cl21462	bZIP superfamily	-	-
AsbZIP52	superfamily	419672	147	198	1.06131e-13	65.2478	cl21462	bZIP superfamily	-	-
AsbZIP53	superfamily	419672	91	141	1.93057e-10	54.1462	cl21462	bZIP superfamily	-	-
AsbZIP54	superfamily	419672	306	370	2.67084e-25	97.6347	cl21462	bZIP superfamily	-	-
AsbZIP55	superfamily	419672	253	317	1.99405e-24	94.9383	cl21462	bZIP superfamily	-	-
AsbZIP56	superfamily	419672	25	75	1.03401e-17	71.4109	cl21462	bZIP superfamily	-	-
AsbZIP57	superfamily	419672	243	294	8.09106e-05	39.8246	cl21462	bZIP superfamily	-	-
AsbZIP58	superfamily	419672	115	165	1.94999e-22	86.4748	cl21462	bZIP superfamily	-	-
AsbZIP59	superfamily	419672	160	212	6.44893e-23	91.2067	cl21462	bZIP superfamily	-	-
AsbZIP60	superfamily	419672	25	75	5.48328e-17	69.4849	cl21462	bZIP superfamily	-	-
AsbZIP61	superfamily	419672	235	299	4.61261e-22	88.3899	cl21462	bZIP superfamily	-	-
AsbZIP62	superfamily	419672	127	178	0.000444282	37.5134	cl21462	bZIP superfamily	-	-
